# Supplementary material for: Characterization and Expression Analysis of the ALOG Gene Family in Rice (Oryza sativa L.)
Source: Plants (Basel). 2025 Apr 14;14(8):1208. doi: 10.3390/plants14081208 (PMC12030751; doi:10.3390/plants14081208)
Supplement: Supplementary file 1 [file plants-14-01208-s001.zip]

Archive with 5 entries (4 files):
- Supplementary files/
- Supplementary files/supplymentary figureS1-S6_20250404_revised.pdf
- __MACOSX/Supplementary files/._supplymentary figureS1-S6_20250404_revised.pdf
- Supplementary files/supplymentary tableS1-S5_20250404.xlsx
- __MACOSX/Supplementary files/._supplymentary tableS1-S5_20250404.xlsx
