# Supplementary material for: Characterization and Expression Analysis of the ALOG Gene Family in Rice (Oryza sativa L.)
Source: Plants (Basel). 2025 Apr 14;14(8):1208. doi: 10.3390/plants14081208 (PMC12030751; doi:10.3390/plants14081208)
Supplement: Supplementary file 1 [file plants-14-01208-s001.zip › Supplementary files/supplymentary tableS1-S5_20250404.xlsx]

## Sheet: Sheet1
Table S1 List of the ALOG genes identified in this study
Gene ID	Gene name	Sequence Type	Sequences
Os01g0828900	OsG1L7	CDS	ATGGATCCGTCTGGCCCCGGTCCGTCCTCTGCGGCGGCTGGCGGCGCGCCGGCCGTGGCG GCGGCGCCGCAGCCGCCGGCGCAGCTGAGCAGGTACGAGTCGCAGAAGCGGAGGGACTGG AACACGTTCCTGCAGTACCTGCGGAACCACCGGCCGCCGCTGACGCTGGCGCGGTGCAGC GGCGCGCACGTGATCGAGTTCCTGAGGTACCTGGACCAGTTCGGGAAGACCAAGGTGCAC GCGTCGGGGTGCGCCTTCTACGGCCAGCCCAGCCCGCCGGGGCCGTGCCCGTGCCCGCTG CGTCAGGCGTGGGGATCCCTCGACGCGCTCATCGGCCGCCTCCGCGCCGCGTACGAGGAG AGCGGCGGCACGCCCGAGTCCAACCCGTTCGCC…
		Protein	MDPSGPGPSSAAAGGAPAVAAAPQPPAQLSRYESQKRRDWNTFLQYLRNHRPPLTLARCS GAHVIEFLRYLDQFGKTKVHASGCAFYGQPSPPGPCPCPLRQAWGSLDALIGRLRAAYEE SGGTPESNPFAARAVRIYLREVRDSQAKARGIPYEKKKRKRSQAAQPAGVEPSGSSSAAA AAAGGGDAGSGGGAAATTTAQPGGSGTAPSAS
Os04g0516200	OsG1L4	CDS	ATGGACCTGTCGCCGAACCCCGACAGCCCTCCGTCGGGAGGGGGCAACGGCGGCGGCGGT GGGTCGAGCAGCAGCAACTCGTCGCCGTCCATGGGCGCGGGGGCGCCGCAGTCGCCGAGC CGGTACGAGGCGCAGAAGCGGCGCGACTGGAACACGTTCGGGCAGTACCTGCGGAACCAC CGGCCGCCGCTGAGCCTCGCGCAGTGCAGCGGCGCGCACGTCCTGGAGTTCCTCCGCTAC CTGGACCAGTTCGGCAAGACCAAGGTGCACACCGCGGCGTGCCCCTTCTTCGGCCACCCG AGCCCGCCGGCGCCGTGCCCCTGCCCGCTCCGCCAGGCCTGGGGCAGCCTCGACGCCCTC GTCGGCCGCCTCCGCGCCGCCTTCGAGGAGAAC…
		Protein	MDLSPNPDSPPSGGGNGGGGGSSSSNSSPSMGAGAPQSPSRYEAQKRRDWNTFGQYLRNH RPPLSLAQCSGAHVLEFLRYLDQFGKTKVHTAACPFFGHPSPPAPCPCPLRQAWGSLDAL VGRLRAAFEENGGRPESNPFAARAVRLYLREVREHQARARGVSYEKKKRKKPQQQQLQGG DSSGLHGHQHHPPPPPPAGAAC
Os02g0811000	OsG1L6/TH1	CDS	ATGGATCGTCACCATCACCACCACCACCACCACCACCATCACATGATGTCGGGCGGCGGG CAAGACCCGGCGGCGGGGGACGGCGGCGCCGGCGGCGCCACGCAGGACAGCTTCTTCCTC GGCCCGGCCGCGGCCGCCATGTTCTCCGGCGCCGGGTCGTCGTCGTCGGGCGCGGGGACG TCGGCGGGAGGCGGCGGCGGCGGGCCATCGCCGTCCAGCTCGTCGCCGTCGCTGAGCCGG TACGAGTCGCAGAAGCGGCGGGACTGGAACACGTTCGGGCAGTACCTGCGGAACCACCGG CCGCCGCTGTCCCTGTCGCGGTGCAGCGGCGCGCACGTGCTGGAGTTCCTCAAGTACATG GACCAGTTCGGGAAGACGAAGGTGCACACGCCG…
		Protein	MDRHHHHHHHHHHHMMSGGGQDPAAGDGGAGGATQDSFFLGPAAAAMFSGAGSSSSGAGT SAGGGGGGPSPSSSSPSLSRYESQKRRDWNTFGQYLRNHRPPLSLSRCSGAHVLEFLKYM DQFGKTKVHTPVCPFYGHPNPPAPCPCPLRQAWGSLDALIGRLRAAYEENGGTPEMNPFG ARAVRLYLREVRETQARARGISYEKKKRKKPSSAGAGAGPSSEGSPPPPGGSASGGGDTS ASPQFIIP
Os05g0472000	OsG1L8	CDS	ATGGAGGGAGGAGGAGGTGGGGCGGACGGGCAGGCGCAGCCGGTGGCGCAGGCGCCGCCG GCGATGCAGCCGATGCAGCAGCTGAGCAGGTACGAGTCGCAGAAGAGGAGGGACTGGAAC ACGTTCCTGCAGTACCTGAAGAACCACCGGCCGCCGCTGACGCTGGCGAGGTGCAGCGGC GCGCACGTCATCGAGTTCCTCAAGTACCTGGATCAGTTCGGGAAGACGAAGGTGCACGCG TCGGGGTGCGCCTACTACGGCCAGCCGAGCCCGCCGGCGCCGTGCCCGTGCCCGCTGCGC CAGGCGTGGGGGTCCCTCGACGCGCTCATCGGGCGCCTCCGCGCCGCCTACGAGGAGAGC GGCCACGCGCCGGAGTCCAACCCCTTCGCCGCG…
		Protein	MEGGGGGADGQAQPVAQAPPAMQPMQQLSRYESQKRRDWNTFLQYLKNHRPPLTLARCSG AHVIEFLKYLDQFGKTKVHASGCAYYGQPSPPAPCPCPLRQAWGSLDALIGRLRAAYEES GHAPESNPFAARAVRIYLREVRDAQAKARGIPYEKKKRKRTQQQQPPPPPPPPPQHQPGA AAGEASSSSSAAAAAVAAEGSGSSAAAAAATSQTGGGGGGSTTTTTASAAAPTTATRV
Os02g0623400	OsG1L3	CDS	ATGGAGCTGTCGCCGCCGAACCACGAGAGCAGTCCACCGACGGCGGGCGGCGGCGGCGGA GGAGGAGGTGACGGCGCCGGCGGATCGAGCAGCGCGGGCGCGTCGTCGTCGGCGGGAGGC GGCGCCGCCACGCCGCAGACGCCGAGCCGGTACGAGGCGCAGAAGCGGCGGGACTGGAAC ACGTTCGGGCAGTACCTGCGGAACCACCGGCCGCCGCTGGGGCTCGCGCAGTGCAGCGGC GCGCACGTGCTGGAGTTCCTCCGGTATCTGGACCAGTTCGGGAAGACGAAGGTGCACACG GCGGCGTGCCCCTTCTTCGGCCACCCGAACCCGCCGGCGCCGTGCCCCTGCCCGCTGCGC CAGGCGTGGGGGAGCCTCGACGCGCTGGTCGGC…
		Protein	MELSPPNHESSPPTAGGGGGGGGDGAGGSSSAGASSSAGGGAATPQTPSRYEAQKRRDWN TFGQYLRNHRPPLGLAQCSGAHVLEFLRYLDQFGKTKVHTAACPFFGHPNPPAPCPCPLR QAWGSLDALVGRLRAAFEENGGRPESNPFAVRAVRLYLREVREHQARARGVSYEKKKRKK PQPADTSGGGGHPHPPPPPPPPPSAGAAC
Os10g0478000	OsG1L5/TAW1	CDS	ATGGAGTTCGTGGCGCACGCGGCGGCGCCGGACAGCCCGCACTCGGACAGCGGCGGAGGA GGAGGGGGAATGGCGACGGGGGCGACGTCGGCGTCGGCGGCGGGGGCGTCGCCGAGCAGG TACGAGTCGCAGAAGCGGCGGGACTGGAACACGTTCGGGCAGTACCTCCGCAACCACCGG CCGCCGCTGTCGCTGGCGCGGTGCAGCGGCGCGCACGTCCTGGAGTTCCTCCGCTACCTG GACCAGTTCGGCAAGACCAAGGTGCACGCGCCGGCGTGCCCCTTCTTCGGCCACCCGGCG CCGCCGGCGCCGTGCCCGTGCCCGCTTCGCCAGGCGTGGGGCAGCCTCGACGCCCTCGTC GGCCGCCTCCGCGCCGCCTACGAGGAGAACGGC…
		Protein	MEFVAHAAAPDSPHSDSGGGGGGMATGATSASAAGASPSRYESQKRRDWNTFGQYLRNHR PPLSLARCSGAHVLEFLRYLDQFGKTKVHAPACPFFGHPAPPAPCPCPLRQAWGSLDALV GRLRAAYEENGGRPENNPFGARAVRLYLREVREHQARARGVSYEKKKRKKPPHPSSAAAA HDDAANGALHHHHHMPPPPPGAAA
Os05g0347400	OsG1L9	CDS	ATGGAGCCTTCCCCCGACGCGCCACGCGCCGGGGCAGCGGAAGAGCAGCCTGGTCCGTCC TCCTCGGCGTCGGCGCCGGCGCCCGCGGCGTCGTCGAACGAAGAAGAAGGGAGACATCAG TCGCAGGCGCAGCAGCAGGTGCAAGAAGCGCAGCCGCAGCCGCTGGCGCAGCAGGCGCCG GCGGCGGCGGGGCTGAGCAGGTACGAGTCGCAGAAGCGGCGGGACTGGAACACGTTCCTG CAGTACCTGCGGAACCACAAGCCGCCGCTGACGCTGCCGCGGTGCAGCGGCGCGCACGTC ATCGAGTTCCTCAAGTACCTGGACCAGTTCGGGAAGACCAAGGTGCACGCCGACGGGTGC GCCTACTTCGGCGAGCCCAACCCGCCGGCGCCG…
		Protein	MEPSPDAPRAGAAEEQPGPSSSASAPAPAASSNEEEGRHQSQAQQQVQEAQPQPLAQQAP AAAGLSRYESQKRRDWNTFLQYLRNHKPPLTLPRCSGAHVIEFLKYLDQFGKTKVHADGC AYFGEPNPPAPCACPLRQAWGSLDALIGRLRAAYEESGGRPESNPFAARAVRIYLREVRE AQAKARGIPYEKKRKRGAAAAAAAPPVVVAPPPVVTAPDDATGTSGGAGEDDDDDEATHS GEQQDTTPAASPTTPPATSVGTTTAAATAAAAKGSAAKGSATSS
Os02g0166800	OsG1L1	CDS	ATGGACATGATCGGCATGGCGTCGCCGGCGGAAAGCCCCGGCGGCGGCGGCACGGCCAGG CCGAGCAGGTACGAGTCGCAGAAGCGGCGGGACTGGCAGACGTTCGGGCAGTATCTGCGC AACCACCGGCCGCCGCTGGAGCTCTCCCGGTGCAGCGGCGCGCACGTGCTGGAGTTCCTC CGGTACCTGGACCAGTTCGGGAAGACGAAGGTGCACGCCCATGGCTGCCCCTTCTTCGGC CACCCCTCGCCGCCGGCGCCGTGCCCCTGCCCGCTCCGCCAGGCGTGGGGCAGCCTCGAC GCCCTCGTCGGCCGCCTCCGCGCCGCCTTCGAGGAGCACGGCGGCCGCCCTGAGTCCAAC CCCTTCGGCGCCCGCGCCGTCCGCCTCTACCTC…
		Protein	MDMIGMASPAESPGGGGTARPSRYESQKRRDWQTFGQYLRNHRPPLELSRCSGAHVLEFL RYLDQFGKTKVHAHGCPFFGHPSPPAPCPCPLRQAWGSLDALVGRLRAAFEEHGGRPESN PFGARAVRLYLRDIRDTQSKARGIAYEKKRRKRAAASHTKQKQQQQQLVEQAAAAAEAHA AGCMMPLSVFN
Os06g0672400	OsG1L2	CDS	ATGCAGGGAGGCGGCGGCGGGGATAGCTCCGGCGGCGGCGGCGGCGAGGCGCCGCGGCCG AGCAGGTACGAGTCGCAGAAGCGGCGGGACTGGCACACGTTCGGGCAGTACCTGCGCAAC CACCGGCCGCCGCTGGAGCTGTCGCGGTGCAGCGGCGCGCACGTGCTGGAGTTCCTCCGG TACCTGGACCAGTTCGGGAAGACGAAGGTGCACGCCGCGGGGTGCCCCTTCTTCGGCCAC CCCTCGCCGCCGGCGCCGTGCCCGTGCCCGCTCCGCCAGGCGTGGGGCAGCCTCGACGCG CTCGTCGGCCGCCTCCGCGCCGCCTTCGAGGAGCACGGCGGCCGCCCCGAGGCCAACCCC TTCGGCGCCCGCGCCGTCCGCCTCTACCTCCGC…
		Protein	MQGGGGGDSSGGGGGEAPRPSRYESQKRRDWHTFGQYLRNHRPPLELSRCSGAHVLEFLR YLDQFGKTKVHAAGCPFFGHPSPPAPCPCPLRQAWGSLDALVGRLRAAFEEHGGRPEANP FGARAVRLYLREVRDSQAKARGIAYEKKRRKRPPTSSSSSQAAAAAAAATSPASPAASPT PPPPPPTERSADVRPMPPEGHFFIPHPHFMHGHFLVPGGDADHHHQVSNAGNGGNTNTNT NTNTGGGGGNGDEMAVAMAAVAEAHAAGCMLPLSVFN
Os07g0139300	OsG1/ELE	CDS	ATGTCGTCGTCGTCCGCTGCCGCGCTGGGCTCCGACGACGGCTGCTCGCCGGCGGAGCTG CGGCCGAGCCGGTACGAGTCGCAGAAGCGCCGGGACTGGCAGACCTTCACGCAGTACCTC GCCGCGCACCGCCCGCCGCTCGAGCTCCGCCGCTGCAGCGGCGCCCACGTCCTCGAGTTC CTCCGCTACCTCGACCGCTTCGGCAAGACGCGCGTCCACGAGCCGCCGTGCCCGTCGTAC GGCGGCCGCTCGCCGTCCGCCGCCGGCCCGGTCGCCGCCGCCGCCGCCGCATGCCAGTGC CCGCTGCGCCAGGCGTGGGGCAGCCTCGACGCGCTCGTCGGCCGCCTCCGCGCCGCCTAC GACGAGCGTCACGGCCGCGCCGGGGAGCCCGAC…
		Protein	MSSSSAAALGSDDGCSPAELRPSRYESQKRRDWQTFTQYLAAHRPPLELRRCSGAHVLEF LRYLDRFGKTRVHEPPCPSYGGRSPSAAGPVAAAAAACQCPLRQAWGSLDALVGRLRAAY DERHGRAGEPDAVAGAGAVATDSTSSSSAAAANPFAARAVRLYLRDVRDAQAMARGISYH KKKKRRGGNMNGARGGGGGGARAGVNDGDATAPPVAVTPGLPLPPLPPCLNGVPFEYCDF GSVLGGAHGAHGGHGGGGGGFYGAGVYLPFLYNTFS
OsMH63_01G038630	OsMH63G1L7	CDS	ATGGATCCGTCTGGCCCCGGTCCGTCCTCTGCGGCGGCTGGCGGCGCGCCGGCCGTGGCG GCGGCGCCGCAGCCGCCGGCGCAGCTGAGCAGGTACGAGTCGCAGAAGCGGAGGGACTGG AACACGTTCCTGCAGTACCTGCGGAACCACCGGCCGCCGCTGACGCTGGCGCGGTGCAGC GGCGCGCACGTGATCGAGTTCCTGAGGTACCTGGACCAGTTCGGGAAGACCAAGGTGCAC GCGTCGGGGTGCGCCTTCTACGGCCAGCCCAGCCCGCCGGGGCCGTGCCCGTGCCCGCTG CGTCAGGCGTGGGGATCCCTCGACGCGCTCATCGGCCGCCTCCGCGCCGCGTACGAGGAG AGCGGCGGCACGCCCGAGTCCAACCCGTTCGCC…
		Protein	MDPSGPGPSSAAAGGAPAVAAAPQPPAQLSRYESQKRRDWNTFLQYLRNHRPPLTLARCS GAHVIEFLRYLDQFGKTKVHASGCAFYGQPSPPGPCPCPLRQAWGSLDALIGRLRAAYEE SGGTPESNPFAARAVRIYLREVRDSQAKARGIPYEKKKRKRSQAAQPAGVEPSGSSSAAA AAAGGGDTGSGGGAAATTTAQPGGSGTAPSAS
OsMH63_02G025610	OsMH63G1L3	CDS	ATGGAGCTGTCGCCGCCGAACCACGAGAGCAGTCCACCGACGGCGGGCGGCGGCGGAGGA GGAGGAGGTGACGGCGCCGGCGGATCGAGCAGCGCGGGCGCGTCGTCGTCGGCGGGAGGC GGCGCCTCCACGCCGCAGACGCCGAGCCGGTACGAGGCGCAGAAGCGGCGGGACTGGAAC ACGTTCGGGCAGTACCTGCGGAACCACCGGCCGCCGCTGGGGCTCGCGCAGTGCAGCGGC GCGCACGTGCTGGAGTTCCTCCGGTACCTGGACCAGTTCGGGAAGACGAAGGTGCACACG GCGGCGTGCCCCTTCTTCGGCCACCCGAACCCGCCGGCGCCGTGCCCCTGCCCGCTGCGC CAGGCGTGGGGGAGCCTCGACGCGCTGGTCGGC…
		Protein	MELSPPNHESSPPTAGGGGGGGGDGAGGSSSAGASSSAGGGASTPQTPSRYEAQKRRDWN TFGQYLRNHRPPLGLAQCSGAHVLEFLRYLDQFGKTKVHTAACPFFGHPNPPAPCPCPLR QAWGSLDALVGRLRAAFEENGGRPESNPFAARAVRLYLREVREHQARARGVSYEKKKRKK PQPADTSGGGGHPHPPPPPPPPPSAGAAC
OsMH63_04G020480	OsMH63G1L4	CDS	ATGGACCTGTCGCCGAACCCCGACAGCCCTCCGTCGGGAGGGGGCAACGGCGGCGGCGGT GGGTCGAGCAGCAGCAACTCGTCGCCGTCCATGGGCGCGGGGGCGCCGCAGTCGCCGAGC CGGTACGAGGCGCAGAAGCGGCGCGACTGGAACACGTTCGGGCAGTACCTGCGGAACCAC CGGCCGCCGCTGAGCCTCGCGCAGTGCAGCGGCGCGCACGTCCTGGAGTTCCTCCGCTAC CTGGACCAGTTCGGCAAGACCAAGGTGCACACCGCGGCGTGCCCCTTCTTCGGCCACCCG AGCCCGCCGGCGCCGTGCCCCTGCCCGCTCCGCCAGGCCTGGGGCAGCCTCGACGCCCTC GTCGGCCGCCTCCGCGCCGCCTTCGAGGAGAAC…
		Protein	MDLSPNPDSPPSGGGNGGGGGSSSSNSSPSMGAGAPQSPSRYEAQKRRDWNTFGQYLRNH RPPLSLAQCSGAHVLEFLRYLDQFGKTKVHTAACPFFGHPSPPAPCPCPLRQAWGSLDAL VGRLRAAFEENGGRPESNPFAARAVRLYLREVREHQARARGVSYEKKKRKKPQQQQLQGG DSSGLHGHQHHPPPPPPAGAAC
OsMH63_02G038050	OsMH63G1L6	CDS	ATGGATCGTCACCATCACCACCACCACCACCATCACCATCACATGATGTCGGGCGGCGGG CAAGACCCGGCGGCGGGGGACGGCGGCGCCGGCGGCGCCACGCAGGACAGCTTCTTCCTC GGCCCGGCCGCGGCCGCCATGTTCTCCGGCGCCGGGTCGTCGTCGTCGGGCGCGGGGACG TCGGCGGGAGGCGGCGGCGGCGGGCCATCGCCGTCCAGCTCGTCGCCGTCGCTGAGCCGG TACGAGTCGCAGAAGCGGCGGGACTGGAACACGTTCGGGCAGTACCTGCGGAACCACCGG CCGCCGCTGTCCCTGTCGCGGTGCAGCGGCGCGCACGTGCTGGAGTTCCTCAAGTACATG GACCAGTTCGGGAAGACGAAGGTGCACACGCCG…
		Protein	MDRHHHHHHHHHHHMMSGGGQDPAAGDGGAGGATQDSFFLGPAAAAMFSGAGSSSSGAGT SAGGGGGGPSPSSSSPSLSRYESQKRRDWNTFGQYLRNHRPPLSLSRCSGAHVLEFLKYM DQFGKTKVHTPVCPFYGHPNPPAPCPCPLRQAWGSLDALIGRLRAAYEENGGTPEMNPFG ARAVRLYLREVRETQARARGISYEKKKRKKPSSAGAGAGPSSEGSPPPPGGSASGGGDTS ASPQFIIP
OsMH63_05G020450	OsMH63G1L8	CDS	ATGGAGGGAGGAGGAGGTGGTGCGGACGCGCAGGCGCAGGCGCAGCCGGTGGCGCAGGCG CCGCCGGCGATGCAGCCGATGCAGCAGCTGAGCAGGTACGAGTCGCAGAAGAGGAGGGAC TGGAACACGTTCCTGCAGTACCTGCGGAACCACCGGCCGCCGCTGACGCTGGCGAGGTGC AGCGGCGCGCACGTCATCGAGTTCCTCAAGTACCTGGATCAGTTCGGGAAGACGAAGGTG CACGCGTCGGGGTGCGCCTACTACGGCCAGCCGAGCCCGCCGGCGCCGTGCCCGTGCCCG CTGCGCCAGGCGTGGGGGTCCCTCGACGCGCTCATCGGGCGCCTCCGCGCCGCCTACGAG GAGAGCGGCCACGCGCCGGAGTCCAACCCCTTC…
		Protein	MEGGGGGADAQAQAQPVAQAPPAMQPMQQLSRYESQKRRDWNTFLQYLRNHRPPLTLARC SGAHVIEFLKYLDQFGKTKVHASGCAYYGQPSPPAPCPCPLRQAWGSLDALIGRLRAAYE ESGHAPESNPFAARAVRIYLREVRDAQAKARGIPYEKKKRKRTQQQQPPPQPPLPPQHQP GAAAGEASSSSSAAAAAVAAEGSGSSAATAAATSQTGGGGGSTTTTTASAAAPTTATRV
OsMH63_10G014300	OsMH63G1L5	CDS	ATGGAGTTCGTGGCGCACGCGGCGGCGCCGGACAGCCCGCACTCGGACAGCGGCGGAGGA GGAGGGGGAATGGCGACGGGGGCGACGTCGGCGTCGGCGGCGGGGGCGTCGCCGAGCAGG TACGAGTCGCAGAAGCGGCGGGACTGGAACACGTTCGGGCAGTACCTCCGCAACCACCGG CCGCCGCTGTCGCTGGCGCGGTGCAGCGGCGCGCACGTCCTAGAGTTCCTCCGCTACCTG GACCAGTTCGGCAAGACCAAGGTGCACGCGCCGGCGTGCCCCTTCTTCGGCCACCCGGCG CCGCCGGCGCCGTGCCCGTGCCCGCTTCGCCAGGCGTGGGGCAGCCTCGACGCCCTCGTC GGCCGCCTCCGCGCCGCCTACGAGGAGAACGGC…
		Protein	MEFVAHAAAPDSPHSDSGGGGGGMATGATSASAAGASPSRYESQKRRDWNTFGQYLRNHR PPLSLARCSGAHVLEFLRYLDQFGKTKVHAPACPFFGHPAPPAPCPCPLRQAWGSLDALV GRLRAAYEENGGRPENNPFGARAVRLYLREVREHQARARGVSYEKKKRKKPPHPSSAAAA HDDAANGALHHHHHMPPPPPGAAA
OsMH63_05G013040	OsMH63G1L9	CDS	ATGGAGCCTTCCCCCGACGCGCCACGCGCCGGGGCAGCGGAAGAGCAGCCTGGTCCGTCC TCCTCGGCGTCGGCGCCGGCGCCCGCGGCGTCGTCGAACGAAGAAGAAGGGAGACATCAG TCGCAGGCGCAGCAGCAGGTGCAAGAAGCGCAGCCGCAGCCGCTGGCGCAGCAGGCGCCG GCGGCGGCGGGGCTGAGCAGGTACGAGTCGCAGAAGCGGCGGGACTGGAACACGTTCCTG CAGTACCTGCGGAACCACAAGCCGCCGCTGACGCTGCCGCGGTGCAGCGGCGCGCACGTC ATCGAGTTCCTCAAGTACCTGGACCAGTTCGGGAAGACCAAGGTGCACGCCGACGGGTGC GCCTACTTCGGCGAGCCCAACCCGCCGGCGCCG…
		Protein	MEPSPDAPRAGAAEEQPGPSSSASAPAPAASSNEEEGRHQSQAQQQVQEAQPQPLAQQAP AAAGLSRYESQKRRDWNTFLQYLRNHKPPLTLPRCSGAHVIEFLKYLDQFGKTKVHADGC AYFGEPNPPAPCACPLRQAWGSLDALIGRLRAAYEESGGRPESNPFAARAVRIYLREVRE AQAKARGIPYEKKRKRGAAAAAAAPPVVVAPPPVVTAPDDATGTSGGAGEDDDDDEATHS GEQQDTTPAASPTTPPATSVGTTTAAATAAAAKGSAAKGSATSS
OsMH63_02G005270	OsMH63G1L1	CDS	ATGGACATGATCGGCATGGCGTCGCCGGCGGAAAGCCCCGGCGGCGGCGGCACGGCCAGG CCGAGCAGGTACGAGTCGCAGAAGCGGCGGGACTGGCAGACGTTCGGGCAGTATCTGCGC AACCACCGGCCGCCGCTGGAGCTCTCCCGGTGCAGCGGCGCGCACGTGCTGGAGTTCCTC CGGTACCTGGACCAGTTCGGGAAGACGAAGGTGCACGCCCATGGCTGCCCCTTCTTCGGC CACCCCTCGCCGCCGGCGCCGTGCCCCTGCCCGCTCCGCCAGGCGTGGGGCAGCCTCGAC GCCCTCGTCGGCCGCCTCCGCGCCGCCTTCGAGGAGCACGGCGGCCGCCCTGAGTCCAAC CCCTTCGGCGCCCGCGCCGTCCGCCTCTACCTC…
		Protein	MDMIGMASPAESPGGGGTARPSRYESQKRRDWQTFGQYLRNHRPPLELSRCSGAHVLEFL RYLDQFGKTKVHAHGCPFFGHPSPPAPCPCPLRQAWGSLDALVGRLRAAFEEHGGRPESN PFGARAVRLYLRDIRDTQSKARGIAYEKKRRKRAAASHTKQKQQQQQLVEQAVAPPAAAA AAAALPDMETTTTTTTVPHFLFPAHFLHGHYFLAPAGEQPGGGDVAASTGGAAGAPSGGG GEDLVLAMAAAAAAAEAHAAGCMMPLSVFN
OsMH63_06G026020	OsMH63G1L2	CDS	ATGCAGGGAGGCGGCGGCGGGGATAGCTCCGGCGGCGGCGGCGGCGAGGCGCCGCGGCCG AGCAGGTACGAGTCGCAGAAGCGGCGGGACTGGCACACGTTCGGGCAGTACCTGCGCAAC CACCGGCCGCCGCTGGAGCTGTCGCGGTGCAGCGGCGCGCACGTGCTGGAGTTCCTCCGG TACCTGGACCAGTTCGGGAAGACGAAGGTGCACGCCGCGGGGTGCCCCTTCTTCGGCCAC CCCTCGCCGCCGGCGCCGTGCCCGTGCCCGCTCCGCCAGGCGTGGGGCAGCCTCGACGCG CTCGTCGGCCGCCTCCGCGCCGCCTTCGAGGAGCACGGCGGCCGACCCGAGGCCAACCCC TTCGGCGCCCGCGCCGTCCGCCTCTACCTCCGC…
		Protein	MQGGGGGDSSGGGGGEAPRPSRYESQKRRDWHTFGQYLRNHRPPLELSRCSGAHVLEFLR YLDQFGKTKVHAAGCPFFGHPSPPAPCPCPLRQAWGSLDALVGRLRAAFEEHGGRPEANP FGARAVRLYLREVRDSQAKARGIAYEKKRRKRPPTSSSSSQAAAAAAATSPASPAASPTP PPPPPTERSADVRPMPPEGHFFIPHPHFMHGHFLVPGGDTNTNTNTNTGNGGNTNTNTNT GGGGGNGDEMAVAMAAVAEAHAAGCMLPLSVFN
OsMH63_07G002500	OsMH63G1	CDS	ATGTCGTCGTCGTCCGCTGCCGCGCTGGGCTCCGACGACGGCTGCTCGCCGGCGGAGCTG CGGCCGAGCCGGTACGAGTCGCAGAAGCGCCGGGACTGGCAGACCTTCACGCAGTACCTC GCCGCGCACCGCCCGCCGCTCGAGCTCCGCCGCTGCAGCGGCGCCCACGTCCTCGAGTTC CTCCGCTACCTCGACCGCTTCGGCAAGACGCGCGTCCACGAGCCGCCGTGCCCGTCGTAC GGCGGCCGCTCGCCGTCCGCCGCCGGCCCGGTCGCCGCCGCCGCCGCCGCATGCCAGTGC CCGCTGCGCCAGGCGTGGGGCAGCCTCGACGCGCTCGTCGGCCGCCTCCGCGCCGCCTAC GACGAGCGTCACGGCCGCGCCGGGGAGCCCGAC…
		Protein	MSSSSAAALGSDDGCSPAELRPSRYESQKRRDWQTFTQYLAAHRPPLELRRCSGAHVLEF LRYLDRFGKTRVHEPPCPSYGGRSPSAAGPVAAAAAACQCPLRQAWGSLDALVGRLRAAY DERHGRAGEPDAVAGAGAVATDSTSSSSAAAANPFAARAVRLYLRDVRDAQAMARGISYH KKKKRRGGNMNGARGGGGGGARAGVNDGDATAPPVAVTPGLPLPPLPPCLNGVPFEYCDF GSVLGGAHGAHGGHGGGGGGFYGAGVYLPFLYNTFS
At1g07090	LSH6/OBO6	CDS	ATGGAATCGGCGGATTCCGGACGATCCGATCCGGTAAAAGGAGACGACCCGGGTCCATCT TTCGTCTCTTCACCACCAGCTACACCTAGCAGGTATGAGTCACAGAAGCGACGCGACTGG AACACGTTCTTGCAGTACCTCAAGAACCACAAGCCGCCTCTCGCGTTGTCACGGTGTAGC GGAGCGCATGTGATCGAGTTTCTCAAGTACCTCGACCAGTTCGGTAAGACCAAAGTCCAC GTGGCGGCTTGTCCTTACTTCGGCCATCAGCAACCTCCGTCTCCTTGCTCATGCCCTCTC AAGCAAGCTTGGGGATCTCTCGATGCTTTGATCGGACGGTTGAGAGCTGCCTACGAGGAG AACGGTGGACGGCCGGATTCTAACCCGTTCGCC…
		Protein	MESADSGRSDPVKGDDPGPSFVSSPPATPSRYESQKRRDWNTFLQYLKNHKPPLALSRCS GAHVIEFLKYLDQFGKTKVHVAACPYFGHQQPPSPCSCPLKQAWGSLDALIGRLRAAYEE NGGRPDSNPFAARAVRIYLREVRESQAKARGIPYEKKKRKRPPTVTTVRVDVASSRQSDG DPCNVGAPSVAEAVPP
At2g31160	LSH3/OBO1	CDS	ATGGATATGATTCCCCAATTGATGGAAGGCTCTTCAGCTTACGGAGGTGTCACAAACCTC AACATCATCTCAAACAACTCCTCCTCCGTCACCGGAGCCACCGGAGGTGAAGCAACGCAA CCACTGTCTTCCTCCTCCTCACCATCGGCGAACTCAAGCCGTTACGAGAACCAGAAGAGG AGAGACTGGAACACGTTCGGACAGTACTTAAGGAACCATCGGCCACCGCTTTCGCTTTCC CGATGCAGTGGAGCTCACGTGCTCGAGTTCCTCCGTTACTTGGACCAGTTCGGTAAGACA AAAGTCCACACGAACATTTGTCACTTCTATGGCCATCCTAATCCTCCGGCACCGTGTCCG TGTCCTCTCCGACAAGCTTGGGGAAGTCTTGAC…
		Protein	MDMIPQLMEGSSAYGGVTNLNIISNNSSSVTGATGGEATQPLSSSSSPSANSSRYENQKR RDWNTFGQYLRNHRPPLSLSRCSGAHVLEFLRYLDQFGKTKVHTNICHFYGHPNPPAPCP CPLRQAWGSLDALIGRLRAAFEENGGKPETNPFGARAVRLYLREVRDMQSKARGVSYEKK KRKRPLPSSSTSSSSAVASHQQFQMLPGTSSTTQLKFEK
At2g42610	LSH10/OBO10	CDS	ATGTCCTCTCCAAGAGAAAGAGGAAAGAGTTTGATGGAATCATCAGGATCAGAGCCACCG GTGACACCAAGCCGTTACGAGTCGCAGAAGAGACGTGACTGGAACACTTTCGGACAGTAC TTGAAGAATCAGAGACCGCCTGTGCCGATGTCTCACTGCAGCTGTAACCACGTGCTTGAT TTCCTCAGGTACTTAGACCAGTTCGGTAAGACAAAGGTGCACGTGCCTGGCTGTATGTTC TACGGCCAGCCTGAGCCACCAGCTCCTTGCACGTGCCCTCTCAGACAAGCTTGGGGAAGT CTTGACGCTTTGATCGGACGGCTGAGAGCGGCTTACGAGGAGAACGGTGGACCTCCGGAG ACTAACCCTTTCGCTAGCGGAGCGATAAGGGTT…
		Protein	MSSPRERGKSLMESSGSEPPVTPSRYESQKRRDWNTFGQYLKNQRPPVPMSHCSCNHVLD FLRYLDQFGKTKVHVPGCMFYGQPEPPAPCTCPLRQAWGSLDALIGRLRAAYEENGGPPE TNPFASGAIRVYLREVRECQAKARGIPYKKKKKKKPTPEMGGGREDSSSSSSSFSFS
At3g23290	LSH4/OBO4	CDS	ATGGATCATATCATCGGCTTTATGGGCACAACAAACATGTCACATAACACAAACCTTATG ATCGCTGCCGCAGCCACTACCACTACGACCTCTTCGTCTTCCTCTTCGTCCTCCGGAGGC TCGGGGACTAACCAGCTAAGCAGGTACGAGAATCAGAAGAGAAGAGATTGGAACACTTTC GGACAGTATCTACGCAATCACCGTCCACCACTTTCTCTCTCCCGTTGCAGTGGTGCTCAT GTTCTTGAATTCCTCAGGTACCTCGACCAATTCGGCAAGACTAAGGTTCACACACACCTA TGTCCGTTCTTCGGACACCCAAACCCACCAGCACCATGTGCCTGTCCACTCCGACAAGCG TGGGGTAGTCTGGACGCACTCATTGGCCGTCTT…
		Protein	MDHIIGFMGTTNMSHNTNLMIAAAATTTTTSSSSSSSSGGSGTNQLSRYENQKRRDWNTF GQYLRNHRPPLSLSRCSGAHVLEFLRYLDQFGKTKVHTHLCPFFGHPNPPAPCACPLRQA WGSLDALIGRLRAAFEENGGSPETNPFGARAVRLYLREVRDSQAKARGISYEKKKRKRPP PPLPPAQPAISSSPN
At5g28490	LSH1/OBO2	CDS	ATGGATTTGATCTCTCACCAACCAAACAAGAACCCTAATTCCTCAACACAACTAACACCA CCTTCCTCAAGCCGGTACGAGAACCAAAAACGCCGTGACTGGAACACTTTCTGTCAATAC CTCCGGAACCACCGTCCTCCGCTCTCTCTCCCCTCGTGTAGCGGCGCACACGTGCTCGAG TTCCTCCGCTACCTTGACCAGTTCGGGAAAACAAAAGTTCACCACCAGAACTGTGCCTTC TTTGGCCTCCCTAACCCTCCTGCTCCTTGTCCTTGTCCTCTCCGGCAAGCTTGGGGCTCA CTCGACGCTCTTATCGGCCGCCTCCGCGCCGCCTACGAGGAGAACGGTGGCCCACCTGAA GCTAACCCATTTGGCTCACGCGCCGTCAGGTTA…
		Protein	MDLISHQPNKNPNSSTQLTPPSSSRYENQKRRDWNTFCQYLRNHRPPLSLPSCSGAHVLE FLRYLDQFGKTKVHHQNCAFFGLPNPPAPCPCPLRQAWGSLDALIGRLRAAYEENGGPPE ANPFGSRAVRLFLREVRDFQAKARGVSYEKKRKRVNRQKPQTQPPLQLQQQQQQPQQGQS MMANYSGATV
At3g04510	LSH2/OBO3	CDS	ATGGATTTGATCTCTCAAAACCACAACAACAGAAACCCTAATACCAGTCTCTCGACGCAA ACCCCTTCTTCCTTTTCTTCTCCACCTTCCTCTAGCCGCTACGAGAACCAGAAACGCCGT GACTGGAACACTTTCTGCCAATACCTCAGAAACCACCATCCACCGCTCTCTCTAGCTTCT TGCAGTGGCGCACACGTCCTCGATTTTCTGCGTTACCTTGACCAATTCGGCAAAACCAAA GTCCACCACCAAAACTGCGCCTTCTTTGGCCTCCCAAATCCACCGGCTCCTTGTCCTTGT CCTCTCCGACAAGCCTGGGGCTCACTCGACGCCCTCATTGGTCGTCTCCGTGCAGCCTAC GAGGAGAACGGTGGCGCTCCCGAGACTAGCCCT…
		Protein	MDLISQNHNNRNPNTSLSTQTPSSFSSPPSSSRYENQKRRDWNTFCQYLRNHHPPLSLAS CSGAHVLDFLRYLDQFGKTKVHHQNCAFFGLPNPPAPCPCPLRQAWGSLDALIGRLRAAY EENGGAPETSPFGSRSVRIFLREVRDFQAKSRGVSYEKKRKRVNNKQITQSQPQSQPPLP QQPQQEQGQSMMANYHHGATQ
At5g58500	LSH5/OBO5	CDS	ATGGAGGGAGAAACCGCAGCCAAAGCAGCGGCAAGTTCCTCCTCATCCCCGAGCCGGTAC GAGTCTCAAAAGAGGCGAGACTGGAACACTTTCCTTCAGTATCTAAGGAACCACAAGCCA CCTCTGAATCTGTCTCGTTGTAGTGGCGCACACGTCCTTGAGTTCCTTAAGTACCTCGAC CAGTTTGGTAAGACCAAAGTCCATGCCACGGCTTGTCCCTTCTTCGGACAACCTAACCCA CCGTCTCAGTGCACTTGCCCTCTCAAGCAAGCTTGGGGAAGTCTCGATGCTCTCATCGGC CGTCTAAGGGCTGCTTTCGAGGAAATCGGCGGTGGTCTTCCTGAGTCAAACCCTTTCGCT GCCAAGGCTGTTAGGATCTATCTTAAAGAAGTC…
		Protein	MEGETAAKAAASSSSSPSRYESQKRRDWNTFLQYLRNHKPPLNLSRCSGAHVLEFLKYLD QFGKTKVHATACPFFGQPNPPSQCTCPLKQAWGSLDALIGRLRAAFEEIGGGLPESNPFA AKAVRIYLKEVRQTQAKARGIPYDKKKRKRPHTDTATPIAGDGDDAEGSGGAALVVTAAT TV
At1g78815	LSH7/OBO7	CDS	ATGGCTAGTCATAGCAACAAAGGCAAAGGCATAGCAGAAGGATCGTCTCAACCGCAATCG CAACCGCAACCACAACCACACCAACCGCAATCACCTCCTAACCCGCCAGCGTTAAGCCGG TACGAGTCACAGAAACGACGAGACTGGAACACGTTTTGTCAATACCTGCGTAACCAACAG CCACCGGTTCACATCTCGCAGTGTGGATCAAACCACATCCTCGATTTCCTCCAATATCTC GACCAGTTTGGGAAGACAAAGGTTCATATCCATGGATGCGTTTTCTTCGGACAGGTTGAG CCAGCGGGACAGTGTAACTGTCCTTTAAAACAAGCGTGGGGGAGTTTAGATGCTTTGATC GGACGGCTAAGAGCGGCTTTCGAGGAGAACGGA…
		Protein	MASHSNKGKGIAEGSSQPQSQPQPQPHQPQSPPNPPALSRYESQKRRDWNTFCQYLRNQQ PPVHISQCGSNHILDFLQYLDQFGKTKVHIHGCVFFGQVEPAGQCNCPLKQAWGSLDALI GRLRAAFEENGGLPERNPFAGGGIRVFLREVRDSQAKARGVPYKKRKKRKKRNPMKSHDG EDGTTGTSSSSNLAS
At4g18610	LSH9/OBO9	CDS	ATGTCTTCGGATCGTCACACACCGACGAAAGATCCACCGGATCATCCGTCTTCTTCCTCC AACCACCACAAGCAACCACTTCCTCCTCAACCGCAGCAACCACTCAGCCGCTATGAATCG CAGAAACGCCGCGACTGGAACACGTTCGTCCAATACCTAAAATCACAAAATCCACCGTTG ATGATGTCTCAATTCGACTACACGCACGTGCTAAGTTTCCTAAGGTACTTAGATCAGTTT GGTAAGACCAAAGTACATCATCAAGCTTGTGTCTTCTTCGGACAACCGGATCCACCAGGT CCGTGCACGTGTCCTCTCAAACAAGCTTGGGGAAGCCTAGATGCTTTGATCGGACGGCTA AGAGCTGCTTACGAGGAACACGGTGGCGGGTCA…
		Protein	MSSDRHTPTKDPPDHPSSSSNHHKQPLPPQPQQPLSRYESQKRRDWNTFVQYLKSQNPPL MMSQFDYTHVLSFLRYLDQFGKTKVHHQACVFFGQPDPPGPCTCPLKQAWGSLDALIGRL RAAYEEHGGGSPDTNPFANGSIRVHLREVRESQAKARGIPYRKKKRRKTKNEVVVVKKDV ANSSTPNQSFT
At1g16910	LSH8/OBO8	CDS	ATGACGAGTACAAACACGAGAAACAAAGGCAAATGCATAGTAGAAGGACCACCACCGACT CTAAGCCGTTATGAGTCACAAAAAAGCCGCGACTGGAACACGTTTTGCCAGTATCTCATG ACCAAGATGCCACCAGTTCACGTATGGGAGTGTGAATCAAACCACATCCTCGATTTCCTC CAAAGTCGTGACCAGTTTGGTAAAACAAAAGTTCATATCCAAGGATGCGTTTTCTTCGGA CAGAAAGAGCCACCAGGAGAGTGTAACTGCCCGTTGAAACAGGCGTGGGGAAGCTTAGAT GCTTTGATCGGACGGCTGAGAGCAGCTTACGAGGAGAACGGTGGCTTAACGGAGAAAAAC CCGTTTGCCCGGGGAGGGATTAGGATTTTTCTG…
		Protein	MTSTNTRNKGKCIVEGPPPTLSRYESQKSRDWNTFCQYLMTKMPPVHVWECESNHILDFL QSRDQFGKTKVHIQGCVFFGQKEPPGECNCPLKQAWGSLDALIGRLRAAYEENGGLTEKN PFARGGIRIFLREVRGSQAKARGVLYKKKKRLVVVGTGTSTTWT
Note:The prefix "Os" represents Oryza sativa ssp. japonica (cultivar Nipponbare), the prefix "OsMH63" represents Oryza sativa ssp. indica (cultivar Minghui 63), and the prefix "At" denotes Arabidopsis thaliana (thale cress), the same below

## Sheet: Sheet2
Table S2 Information list about ALOG gene family in rice (Os.japonica and Os.indica) and Arabidopsis
Gene ID	Gene name	Uniprot primary accession / protein name	CDS length	Protein length	Molecular weight	PI	Predicted location(s)	TMHMM2.0
Os01g0828900	G1L7	Q941W1	639	212	21743.2	9.87	Nucleus	No Tmhelix(outside)
Os04g0516200	G1L4	Q7XRS1	609	202	21673.2	9.86	Nucleus	No Tmhelix(outside)
Os02g0811000	G1L6/TH1	Q6K5X1	747	248	25885.7	9.62	Nucleus	No Tmhelix(outside)
Os05g0472000	G1L8	Q6ATW6	717	238	24725.6	9.75	Nucleus	No Tmhelix(outside)
Os02g0623400	G1L3	Q0DZF3	630	209	21808.3	9.75	Nucleus	No Tmhelix(outside)
Os10g0478000	G1L5/TAW1	Q7XDD0	615	204	21835.5	9.8	Nucleus	No Tmhelix(outside)
Os05g0347400	G1L9	Q5W659	855	284	29440.4	6	Nucleus	No Tmhelix(outside)
Os02g0166800	G1L1	Q0E3M2	576	191	21192.1	10.03	Nucleus	No Tmhelix(outside)
Os06g0672400	G1L2	Q652I1	834	277	29165.5	9.4	Nucleus	No Tmhelix(outside)
Os07g0139300	G1/ELE	Q8GVZ6	831	276	28496.9	9.45	Nucleus	No Tmhelix(outside)
			705.3	234.1	24596.6	9.353
OsMH63_01G038630	-	Protein G1-like7	639	212	21773.3	9.87	Nucleus	No Tmhelix(outside)
OsMH63_02G025610	-	Protein G1-like3	630	209	21796.3	9.75	Nucleus	No Tmhelix(outside)
OsMH63_04G020480	-	Protein G1-like4	609	202	21673.2	9.86	Nucleus	No Tmhelix(outside)
OsMH63_02G038050	-	Protein G1-like6	747	248	25885.7	9.62	Nucleus	No Tmhelix(outside)
OsMH63_05G020450	-	Protein G1-like8	720	239	24986.9	9.79	Nucleus	No Tmhelix(outside)
OsMH63_10G014300	-	Protein G1-like5	615	204	21835.5	9.8	Nucleus	No Tmhelix(outside)
OsMH63_05G013040	-	Protein G1-like9	855	284	29440.4	6	Nucleus	No Tmhelix(outside)
OsMH63_02G005270	-	Protein G1-like1	813	270	28628.4	9.32	Nucleus	No Tmhelix(outside)
OsMH63_06G026020	-	Protein G1-like2	822	273	28744	9.53	Nucleus	No Tmhelix(outside)
OsMH63_07G002500	-	Protein G1	831	276	28496.9	9.45	Nucleus	No Tmhelix(outside)
			728.1	241.7	25326	9.299
At1g07090	LSH6/OBO6	Q9LMK2	591	196	21531.3	9.53	Nucleus	No Tmhelix(outside)
At2g31160	LSH3/OBO1	O82268	660	219	24123.1	9.93	Nucleus	No Tmhelix(outside)
At2g42610	LSH10/OBO10	Q9S7R3	534	177	19791.5	9.55	Nucleus	No Tmhelix(outside)
At3g23290	LSH4/OBO4	Q9LW68	588	195	21434.2	10.2	Nucleus	No Tmhelix(outside)
At5g28490	LSH1/OBO2	Q6NNI3	573	190	21653.5	10.08	Nucleus	No Tmhelix(outside)
At3g04510	LSH2/OBO3	Q9M836	606	201	22774.4	9.82	Nucleus	No Tmhelix(outside)
At5g58500	LSH5/OBO5	Q9FGH2	549	182	19689.3	9.54	Cell wall. Chloroplast. Nucleus.	No Tmhelix(outside)
At1g78815	LSH7/OBO7	Q9ZVA0	588	195	21617.3	9.86	Nucleus	No Tmhelix(outside)
At4g18610	LSH9/OBO9	Q9SN52	576	191	21744.5	9.89	Nucleus	No Tmhelix(outside)
At1g16910	LSH8/OBO8	Q9FZ51	495	164	18524.3	9.69	Chloroplast. Nucleus.	No Tmhelix(inside)
			576	191	21288.3	9.809
Note:The red font represents the average value.

## Sheet: Sheet3
Table S3 Ka/Ks ratios of the ALOG syntenic gene pairs between rice (Os.japonica) and Arabidopsis
Seq_1	Seq_2	Ka	Ks	Ka_Ks	EffectiveLen	AverageS-sites	AverageN-sites	cN	cS	pN	pS	Note
LSH6/OBO6	G1L7	0.27432	1.94499	0.141039	588	154.917	433.083	99.5	107.5	0.229748	0.693921
LSH5/OBO5	G1L7	0.202372	NaN	NaN	525	136.917	388.083	68.8333	103.167	0.177367	0.7535	High Sequence Divergence Value (pS>=0.75)
LSH5/OBO5	G1L8	0.263193	NaN	NaN	543	136.417	406.583	90.25	107.75	0.221972	0.789859	High Sequence Divergence Value (pS>=0.75)
LSH4/OBO4	G1L5/TAW1	0.239839	NaN	NaN	525	136.083	388.917	79.8333	115.167	0.205271	0.846295	High Sequence Divergence Value (pS>=0.75)

## Sheet: Sheet4
Table S4 FPKM values of the ALOG family genes in rice (Os.indica)
Gene_ID	S1:fpkm	S1:fpkm	S1:fpkm	S2:fpkm	S2:fpkm	S2:fpkm	S3:fpkm	S3:fpkm	S3:fpkm	S4:fpkm	S4:fpkm	S4:fpkm	sl:fpkm	sl:fpkm	sl:fpkm	pl:fpkm	pl:fpkm	pl:fpkm	le:fpkm	le:fpkm	le:fpkm	fl:fpkm	fl:fpkm	fl:fpkm	br:fpkm	br:fpkm	br:fpkm
OsG1(Os07g0139300)	117.896	110.552	83.4437	70.7309	71.9185	96.9351	75.5067	74.2373	96.8008	71.2253	54.0934	50.345	0.0688406	0.0650936	0	1.01737	1.11806	0	0	0	0	0	0	0	0	0	0
OsG1L1(Os02g0166800)	15.3155	14.9902	15.5938	16.828	20.4303	18.4852	19.6014	18.8348	17.6296	16.5077	16.4318	18.9323	3.79202	3.45159	2.85627	5.39861	5.50914	2.87901	2.26058	3.29409	2.42195	0.630296	0.910689	0.635728	0	0.0791084	0
OsG1L2(Os06g0672400)	60.3365	63.8704	64.4484	56.5609	56.4131	59.0817	58.5836	54.3783	59.9979	49.4623	49.5631	49.5628	20.5666	18.3931	20.0606	10.6448	11.7679	10.7869	3.49395	7.54713	3.87252	10.7058	12.725	9.93937	12.454	13.1258	9.93765
OsG1L3(Os02g0623400)	7.03384	5.94296	5.05824	1.37244	2.50412	1.59575	2.958	2.65466	3.83025	1.92792	2.46866	1.55782	1.32775	0.956557	1.53571	2.01254	0.880177	0.604273	7.57928	5.44153	7.27353	1.49931	1.56223	1.00074	0.988932	1.19964	0.704569
OsG1L4(Os04g0516200)	0.222037	0.691862	0.386186	0	0.121791	0.363804	0.431599	0.688037	0.483637	0	0	0	0.207569	0.196271	0.229167	3.06758	1.68559	1.48785	0	0	0	1.8048	1.02575	1.38717	0	0	0
OsG1L5/TAW1(Os10g0478000)	13.7406	12.906	15.8372	14.3417	14.7133	14.413	10.4153	10.0504	10.0242	4.71751	6.41923	4.88711	0.184381	0.0581151	0.0678553	0	0.213899	0.734247	0	0	0	0	0	0	0.13733	0.0685962	0
OsG1L6/TH1(Os02g0811000)	17.5658	16.6783	16.4357	19.79	19.409	16.9975	27.7984	26.2185	27.4441	38.9622	40.1566	42.0295	0.17195	0.203238	0.569523	2.54117	4.28876	3.49218	1.79651	1.47988	1.90956	0.152907	0.0424865	0	0.0960534	0	0
OsG1L7(Os01g0828900)	1.71305	1.60135	1.68838	0.67593	0.375857	0.561362	0.110996	0.235926	0.870648	0.561284	0.72949	1.43482	1.81496	3.02853	2.8289	4.00517	2.97249	2.04072	0.704488	2.20523	3.28328	2.15195	2.74347	2.25311	3.2205	1.78737	1.90355
OsG1L8(Os05g0472000)	2.0356	1.61743	1.23917	0.946625	0.334969	1.30076	0.989207	1.26156	0.665086	0.900402	0.650131	1.06561	9.70508	10.7063	11.03	6.48993	10.4861	5.91084	13.4988	15.2859	22.5418	5.86635	8.55756	5.82321	16.6894	20.1771	18.025
OsG1L9(Os05g0347400)	3.01115	2.1525	2.05383	1.04835	0.728679	0.522394	1.83628	0.670842	1.02884	0.348214	0.431016	0.432709	2.26299	1.46134	1.2797	0.313732	0.51225	0	0	0	0	0.327217	0.545518	1.22308	1.6033	1.8481	1.04562
Note:Each sampling point has three biological replicates; sl:sterile lemma; pl: palea; le: lemma; fl:inner floral organs; br:branch.

## Sheet: Sheet5
Table S5 Primer for qRT-PCR of the ALOG family genes in rice (Os.indica)
Gene name	Primer	Primer sequence
OsMH63G1L7	630F	AGGTACGAGTCGCAGAAG
	630R	CCTTGGTCTTCCCGAACT
OsMH63G1L3	610F	TGGACCAGTTCGGGAAGA
	610R	TCCGCTTCTTCTTCTCGTA
OsMH63G1L4	480F	CAGTTCGGCAAGACCAAG
	480R	TTCTTCTTCTCGTAGCTGAC
OsMH63G1L6	050F	GCTGGAGTTCCTCAAGTA
	050R	CGCTTCTTCTTCTCGTAG
OsMH63G1L8	450F	GGATACCATACGAGAAGAAGAA
	450R	TCCTCCTGTCTGGCTAGT
OsMH63G1L5	300F	AGGTACGAGTCGCAGAAG
	300R	CTTGGTCTTGCCGAACTG
OsMH63G1L9	040F	AGGTACGAGTCGCAGAAG
	040R	TGGTCCAGGTACTTGAGG
OsMH63G1L1	270F	CCACACCAAGCAGAAGCA
	270R	TCGTCGTCGTCTCCATGT
OsMH63G1L2	020F	TCCTCGTCTTCGTCTCAG
	020R	GTTGGTGTTGGTGTTGGT
OsMH63G1	500F	ACAGTACCTCCTCCTCCT
	500R	CGCTTCTTCTTCTTGTGATAG
